# Supplementary material for: Relationship between Body Posture Assessed by Dynamic Baropodometry and Dental Occlusion in Patients with and without Dental Pathology
Source: Sensors (Basel). 2024 Mar 17;24(6):1921. doi: 10.3390/s24061921 (PMC10976077; doi:10.3390/s24061921)
Supplement: Supplementary file 1 [file sensors-24-01921-s001.zip]

Archive with 1 entries (1 files):
- sensors-2927976-supplementary.pdf
